# Supplementary material for: Spatial chromatin accessibility sequencing resolves high-order spatial interactions of epigenomic markers
Source: eLife. 2024 Jan 18;12:RP87868. doi: 10.7554/eLife.87868 (PMC10945591; doi:10.7554/eLife.87868)
Supplement: Supplementary file 1. [file elife-87868-supp1.xlsx]

## Sheet: Sheet1
Sample	Assay	Target	Data accession id	Data link
hek293t_wild_type	Hi-C	3D chromatin structure	GSE143465	https://www.ncbi.nlm.nih.gov/geo/query/acc.cgi?acc=GSE143465
hek293_wild_type	ATAC-seq	open chromatin	GSE108513	https://www.ncbi.nlm.nih.gov/geo/query/acc.cgi?acc=GSE108513
hek293t_wild_type	DNase-Seq	open chromatin	ENCSR000EJR	https://www.encodeproject.org/experiments/ENCSR000EJR/
hek293t_wild_type	ChIP-Seq	CTCF	ENCSR135CRI	https://www.encodeproject.org/annotations/ENCSR135CRI/
hek293t_wild_type	RNA-Seq	mRNA	GSE85161	https://www.ncbi.nlm.nih.gov/geo/query/acc.cgi?acc=GSE85161
hek293t_wild_type	pore-C	3D chromatin structure	PRJNA917827	https://www.ncbi.nlm.nih.gov/bioproject/?term=PRJNA917827
hek293t_wild_type	SCA-Seq	3D chromatin structure and accessibility	PRJNA917827	https://www.ncbi.nlm.nih.gov/bioproject/?term=PRJNA917827
