# Supplementary material for: Spatial chromatin accessibility sequencing resolves high-order spatial interactions of epigenomic markers
Source: eLife. 2024 Jan 18;12:RP87868. doi: 10.7554/eLife.87868 (PMC10945591; doi:10.7554/eLife.87868)
Supplement: Supplementary file 2. [file elife-87868-supp2.xlsx]

## Sheet: Sheet1
sample	Base(Gb)	reads	Mean length	N50	depth	Mapped reads	Order 1 reads num	Order 2 reads num	Order 3 reads num	Order 4-20 reads num	Order 21-50 reads num	Order >50 reads num	Total Fragments	Total contacts
nome7.5m_poreC_4T1	26.25	5158615	9383	7503	6.39976	4981072	668113	885192	781962	2557847	87879	79	26434408	1.27081e+08
nome15m_poreC_4T1	55.48	13143168	7057	5294	13.5663	12715999	1693933	2440910	2361409	6195466	24273	8	53583315	171912127
nome3h_poreC_hek_wt (SCA_WT)	129.94	44985375	2888	4446	36.92	43188859	9224815	9575918	6955451	17299368	133093	214	169906655	492502643
nome3h_poreC_hek_replicate_1	14.92	3798505	3928.7	5534	2.8237	2670984	336143	438159	413531	1462138	20982	31	13421087	41567436
nome3h_poreC_hek_replicate_2	20.32	5179923	3923.05	5563	3.82563	3639666	461053	581799	559610	2004178	32974	52	18549210	56692566
nome3h_poreC_hek_replicate_3	18.27	4718642	3871.95	5412	3.46639	3316168	414472	546577	517365	1814207	23518	29	16498703	50005107
poreC_hek_replicate_1	19.68	4976215	3954.49	5562	3.77369	3469370	425666	566566	546146	1909197	21788	7	17217414	68631264
poreC_hek_replicate_2	14.59	3497299	4171.48	5789	2.83792	2454574	264451	376553	376766	1419947	16850	7	12720564	52396137
poreC_hek_replicate_3	16.2	3934529	4117.76	5747	3.14222	2757723	311864	436093	427173	1564317	18264	12	14076696	57409776
